# Supplementary material for: Development of a decision model for the selection of exoskeletons for application in automotive production plants
Source: PLoS One. 2025 Oct 14;20(10):e0333420. doi: 10.1371/journal.pone.0333420 (PMC12520347; doi:10.1371/journal.pone.0333420)
Supplement: S3 File — Raw data of manuscript. (XLSX) [file pone.0333420.s003.xlsx]

## Sheet: 1-FMEA 
			1	2	3	4
		Severity (SEV)	Minor	Moderate	Major	Catastropihic
			minimal discomfort. Unlikely to cause long-term health effects.	Possible short-term discomfort but unlikely to cause serious health issues.	Could lead to musculoskeletal disorders over time.	Task causing severe pain, potential injuries, and immediate risk of musculoskeletal injury.
		Occurrence (OCC)	Rare	Uncommon	Occasional	Frequent
			Occurs infrequently, only a few times a week or less.	Happens periodically, few times a day or several times a week.	Occurs frequently throughout the day, possibly multiple times an hour.	Happens continuously, with very little to no breaks in between.
		Detection (DET)	High detection (easy to identify)	Medium detection	Low detection	Rare detection (almost not detectable)
			Ergonomic are promptly identified and addressed through regular inspections and feedback systems.	Ergonomic issues are noticed and addressed during assessments or when individuals report discomfort.	Ergonomic issues are often only addressed after individuals experience discomfort or report problems.	Ergonomic issues are rarely detected, and individuals continue to experience discomfort
		Main Tasks ( station)		Sub-task	Ergonomic posture (working posture)	1 Automated / manual	Potential Ergonomics Risks	SEV	Sources of risk	OCC	Risk Control Measures	DET	RPN	RPN (Station)	Recommended controls
	Trial	Material handling (storage)		receiving and inspection	a) standing or bending to find information of arrival b) standing or seating to inspection	manual	Awkward posture leac to back, neck and shoulder problem	2	arrangement of warehouse setup	3	audit once per 3 month	3	18	15	automation/ exoskeleton
				storage	carried heavy items in squad or bending	manual	1. carry heavy items 2. Awkward posture	3	1. heavy components 2. posture to carry	2	audit once per 3 month	2	12		automation/ exoskeleton
		Welding (car) - Car body under		placing material to jig	carry from jig to mold to prepare for welding with bending posture	manual	1. carry heavy material 2. Awkward Postures 3. Repetitive Motion 4. Forceful Exertion	2	1. heavy components 2. posture to carry	3	no action	2	12	12	automation/ exoskeleton
				spot welding	standing, above shoulder or bending to welding	manual	1. carry heavy equipment 2. Awkward Postures	2	1. heavy welding equipment 2. posture to welding	3	no action	2	12		automation/ exoskeleton
		Welding (bus) - side structure frame		welding the structure of bus	welding along with bending, kneeling and above shoulder	manual	Awkward Postures	3	welding posture among the structure	3	no action	2	18	18	exoskeleton
				grinding and finishing	bending to grinding the surface of welding	manual	1. Awkward Postures 2. Repetitive Motion 3. Vibration Exposure 4.Heavy Lifting and Handling 5. Dust and Fumes	3	the long hours to operation to grinding the structure in different posture	3	no action	2	18		exoskeleton
		Assembly - car installation		Carry Car seat into car body	1. bend body to carry seat into car body	manual	1. Heavy Lifting and Handling 2. Awkward Postures 3. Confined Spaces	3	the pack area in car body and size of the seats	3	audit once per 3 month	2	18	18	exoskeleton/ equipment
				car seat assembly	bending and kneeling to tighten the seat	manual	1. Heavy Lifting and Handling 2. Awkward Postures 3. Vibration exposure 4. Confined Spaces	3	the pack area in car body and size of the seats	3	audit once per 3 month	2	18		exoskeleton/ equipment
		Repairing tasks - paint touchup		paint touchup	bending and kneeling posture	manual	Awkward Postures	2	posture in conduct different parts of the car	2	no action	2	8	8	exoskeleton/ equipment
				grinding and finishing	bending and kneeling posture	manual	1. Awkward Postures 2. Vibration exposure	2	required to grinding in some posture to different body parts	2	no action	2	8		exoskeleton/ equipment
		Underbody assembly - axle assembly		Axle delivery and mounting	1. operate crane to carry axle 2. squad to adjust the axle to fit below chassis	manual	1. repetitive motion 2. Awkward Postures	2	1. repetitive tasks for long hours 2. posture to adjust for the fitting for axle	2	audit once per 3 month	3	12	15	exoskeleton/ equipment
				Axle assembly	extend body to tighten screw	manual	1. Awkward Postures 2. Repetitive Motion 3. Vibration Exposure	3	distance of vehicle body and tightening	3	audit once per 3 month	2	18		exoskeleton/ equipment
		Chassis assembly - wheel assembly		Mounting Wheel	Work above shoulder	manual	1. Awkward Postures 2. Heavy Lifting and Handling 3. repetitive motion 4. Vibration Exposure	3	posture to tighten for wheel	3	audit once per 3 month	2	18		exoskeleton/ equipment
	respondent 1												0
		Sealant Application		apply Adhesive to car body	standing, squating, bneding, overhead, reaching to arrive to application point	manual	1.Awkward Postures	3	Repetitive motion in conducting tasks	4	audit once per 6 months	3	36	31.5	fully automation/ergonomic device like exoskeleton
				door sealant	standing, squating, bneding, reaching to arrive to application point	manual	1.Awkward Postures	3	Repetitive motion in conducting tasks	4	audit once per 6 months	3	36		fully automation/ergonomic device like exoskeleton
		Chassis Assy to car body		adjust frame to the chassis	standing and bending to adjust	manual	1.Awkward Postures	1	process requirements	3	audit once per 6 months	3	9
				Frame Screw Fastening	Arm Extension, bending and awkward posture	manual	1.vibration exposure 2. awkward posture in different fastening	3	process requirements	3	audit once per 6 months	3	27		ergonomic device like exoskeleton
		interior wiring harness assembly		pull and mounting of harness	squat in car body to mounting the harness	manual	1.vibration exposure 2. awkward posture in different fastening	3	Due to the pack area in the car body	4	audit once per 6 months	2	24		ergonomic device like exoskeleton
	respondent 2
		Installation of the instrument panel		mounting of instrument panel	bending posture in car body to mounting the instrument panel	manual	1. Narrow space 2. Awkward Postures 3. bending 4. vibration exposure	3	the pack and finesse area	4	audit once per 3 month	3	36	30	Ergonomic device or exoskeleton
				wiring connection	bending posture in car body to connect the wiring harness	manual	1. Narrow space 2. Awkward Postures 3. bending	3	the pack and finesse area	4	audit once per 3 month	3	36		Ergonomic device or exoskeleton
				Installation of steering wheel	bending posture in car body to install steering wheel	manual	1. Narrow space 2. Awkward Postures 3. bending	2	the pack area	3	audit once per 3 month	4	24		Ergonomic device or exoskeleton
		wiring harness installation		In-car audio and display harness connections	stand posture to work on installation	manual	1. Awkward Postures	1	the jig of instrument panel	3	audit once per 3 month	2	6	30	Ergonomic device or exoskeleton
				wiring harness connection	bend body in car body	manual	1. Narrow space 2. Awkward Postures 3. bending	2	the pack and finesse area	4	audit once per 3 month	2	16		Ergonomic device or exoskeleton
		Tire Mounting		Hold the tire using the device	Always standing. Bend the arms	Automated	1. Heavy Lifting and Handling 2. long posture	2	Leg and arm area	3	audit once per 3 month	2	12	12	Ergonomic device or exoskeleton
				Screw in the tire screws	Standing or bending for long periods of time. The installation process requires delicate movements	manual	1. Awkward Postures 2. vibration exposure	2	Leg and finesse area	3	audit once per 3 month	2	12		Ergonomic device or exoskeleton
	respondent 3
		Front cowl and rear cowl assy		bend material	walk around stations	manual	- walk around - carry heavy material (<10kg)	2	design of the station layout	3	alternate equipment	2	12	12	supportive device
				welding	walking above shoulder	manual	- posture - carry welding machine	2	due to process of the product	3	n/a	2	12		supportive device
				grinding	walking above shoulder	manual	- posture - vibration machine	2	due to process of the product	3	n/a	2	12		supportive device
		side structure and roof structure welding (assy)		welding	above shoulder for long period	manual	- posture - long standing hours - critical point - long operation hours - eye	3	due to process of the product	4	n/a	1	12	12	supportive device
				grinding	above shoulder for long period	manual	- posture - long standing hours - vibration	3	due to process of the product	4	n/a	1	12		supportive device
		floor structure welding		install chair mounting (welding) side and ground	squat and bend	manual	- posture - long standing hours - critical point - long operation hours - eye	3	due to process of the product	3	n/a	2	18	15	supportive device
				welding	squad and bending for long period (12m)	manual	- posture - long standing hours - critical point - long operation hours - eye	3	due to process of the product	4	n/a	1	12		supportive device
				grinding	above shoulder for long period	manual	- posture - long standing hours - vibration	3	due to process of the product	4	n/a	1	12		supportive device
		paint spraying		spray side panel	- standing - operate spray gun	manual	- standing long duration - static posture - move around within panel	3	due to process of the product	4	n/a	2	24		supportive device
	respondent 4
		install overhead compartment		bracket installation	above shoulder for long period	manual	- above shoulder - welding(minor)	2	due to process of the product	2	n/a	2	8		exoskeleton
				carry material to bus	carry overhead compartment to bus body	manual	- carry heavy items	2	due to process of the product	2	n/a	2	8	8	devices
				overhead compartment installation	- work above shoulder - carry compartment	manual	- carry heavy items - vibration tools	2	due to process of the product	2	n/a	2	8		exoskeleton
		glass installation		carry glass	- stand long hour - carry heavy material (around 20kg)	manual	- heavy items - posture	2	due to process of the product	2	n/a	2	8		devices/exoskeleton
				apply sealant	- stand long hour - awkward posture	manual	- awkward posture	2	due to process of the product	2	n/a	2	8		exoskeleton
		seat installation		carry seat to car body	- carry heavy (around 40kg each pair) VIP - 50-60kg	manual	- carry heavy items	3	due to process of the product	4	n/a	2	24		exoskeleton
				adjustment seat	- carry heavy - compount space '- repetivite tasks	manual	- carry heavy - compount space '- repetivite tasks	2	due to process of the product	3	n/a	2	12		exoskeleton
				mounting	- posture - compount space vibration	manual	- posture - compount space vibration	2	due to process of the product	3	n/a	2	12		exoskeleton
	respondent 5
		Welding the side structure of the bus body		Carry the hollow bar to work area	hand to transfer the hollow bar to work area	manual	1. Heavy lifting and handling 2. Sore arm	3	layout arrangement of production flow	3	N/A	2	18	33	support by devices/ exosksleton
				Perform Welding on the hollow bars	standing to welding the hollow bars on different welding point	manual	1. awkward posture	4	work requirement	4	N/A	3	48		support by devices/ exosksleton
				Grinding the weld to smooth the surface	standing to grinding on different welding point	manual	1.Sore arm, shoulder and waist	4	work requirement	4	N/A	3	48		support by devices/ exosksleton
				Manual bending the hollow bar	Use the handle to manually bend the hollow bar.	manual	1.Sore arm, shoulder	3	work requirement	3	N/A	2	18		support by devices/ exosksleton
		Side aluminium sheet installation		carry material to work area	carry the material pieces to the bus body station	manual	1. carry heavy material overhead	2	weight of the material	3	N/A	3	18	15	support by devices/ exosksleton
				apply sealant and rivet	standing and posture to apply sealant among sheet	manual	awkward posture	2	bus body size	3	N/A	2	12		support by devices/ exosksleton
		wooden floor installation		carry material to work area	carry wooden material work into bus body	manual	heavy lifting	2	work requirement	3	N/A	3	18		support by devices/ exosksleton
				mounting and tighten the wooden on floor	kneeling to tightening	manual	awkward posture	3	work requirement	3	N/A	2	18	15	support by devices/ exosksleton
		dashboard installation		carry material to work area in bus body	carry fiber glass into the bus body	manual	awkward posture	2	work requirement	3	N/A	2	12		support by devices/ exosksleton
				sanding surface of fiberglass dashboard	bending or squat to sanding	manual	awkward posture	3	work requirement	2	N/A	3	18		support by devices/ exosksleton
				tighthen the dashboard to the bus body	bending or squat to tighten	manual	awkward posture	3	work requirement	2	N/A	3	18		support by devices/ exosksleton
	respondent 6
		Glass installation		carry side glass and installation	1. bending body to lift the glass from lifter platform to Bus	manual	1. Heavy Lifting and Handling 2. Awkward Postures	3	weight of the glass and the installation area	3	current no practice	3	27		support with devices or exoskeleton
				carry windshield and installation	1. need to carry the heavy glass 2. awkward posture to install the glass	manual	1. Heavy Lifting and Handling 2. Awkward Postures such as bending, squat	4	weight of the glass and the installation area	3	current no practice	3	36		support with devices or exoskeleton
		Painting		Underseal/undercoating	1. standing while spray underneath of the Bus 2. work above head	manual	1. sore neck, arm and shoulder 2. Position too close with the spring paint to ensure all area been covered - health issue 3. work above shoulder	3	underbody and work required to work above	3	current no practice	3	27	27	support with devices or exoskeleton
				Painting bus body	1. holding spray gun to spray along vehicle surface	manual	1. Holding spray gun all the time - heavy 2. awkward posture to cover all surface	3	Size of bus body and causing the operation is long	3	current no practice	3	27		support with devices or exoskeleton
		Trimming		to trim below staircase area (double decker)	1. bend body to fit in confine space to wrap the area	manual	1. awkward posture 2. confined space	3	operation zone	3	current no practice	3	27	22.5	support with devices or exoskeleton
				to wrap ceilin, simple rack	1. work above head	manual	1. awkward posture	3	operation zone	3	current no practice	2	18		support with devices or exoskeleton
	respondent 7
		body shop - underbody sub frame assy		carry material to jig	carry material using crane	manual	work above head	1	design of process	3	internal audit every quarter	3	9		automation / exoskeleton
				spot welding tasks	using spot welding maching to welding	manual	awkward posture	4	design of process	4	internal audit every quarter	2	32		automation / exoskeleton
		body shop - roof assy		carry material to jig	carry material using crane	manual	work above head	1	design of process	3	internal audit every quarter	3	9		automation / exoskeleton
				spot welding tasks	using spot welding maching to welding with bending posture	manual	awkward posture	4	design of process	4	internal audit every quarter	2	32		automation / exoskeleton
		door assembly		carry door using jig	using jig to push the door to the car body	manual	carry weight	1	design of process	3	internal audit every quarter	3	9		exoskeleton / devices
				fixing door into car body	tightening the car door into the door, with bending posture for some mounting	manual	1. awkward posture 2. vibration exposure	2	design of process	4	internal audit every quarter	3	24		exoskeleton / devices
	respondent 8
		battery instllation / replacement		carry and lift battery	carry battery to the truck body	manual	1. heavy lifting 2. awkward postures	3	weight of battery	2	process review	3	18	13	supportive device
				tightening bracket	bending body to tightening	manual	1. awkward posture 2. vibration exposure	2	process requirement	2	process review	2	8		ergonomic devices/ exoskeleton
		fifth wheel installation		climb up to structure	1 of the staff climbing up the structure	manual	1. awkward postures	2	weight of wheel	2	process review	3	12	12	ergonomic devices/ exoskeleton
				wheel mounting	bending body to assembly	manual	1. awkward posture 2. vibration exposure	2	process requirement	2	process review	3	12		ergonomic devices/ exoskeleton
		windscreen installation		carry	carry weight	manual	1. heavy lifting	3	weight of screen	2	process review	2	12		supportive device
				installation	standing and bending to apply sealant	manual	1. awkward postures	3	process requirement	2	process review	2	12	6	ergonomic devices/ exoskeleton
	respondent 9												0
		wiring installation		pull wire	awkward posture to carry wiring among the under of bus body	manual	1. awkward postures	3	pack space	3	N/A	3	27		supportive device
				mounting of wiring	awkward posture to mounting the wire	manual	1. awkward postures 2. vibration exposure	4	pack space	3	N/A	3	36		supportive device
		windscreen installation		carry windscreen	carry with 2 staff	manual	1. heavy lifting	3	weight of the windscreen	2	N/A	2	12		supportive device
				mounting winscreen	standing and bending to apply sealant	manual	1. awkward postures	2	process requirement	2	N/A	2	8		ergonomic devices/ exoskeleton
		propeller shaft assy		installation of propeller shaft	bending to tightening the shaft	manual	1. heavy lifting 2. awkward postures	3	process requirement	2	N/A	3	18		ergonomic devices/ exoskeleton
	respondent 10
		Assembly - door		door sub assy	bending posture to assemble the door components	manual	Heavy tools. Awkward working posture.	3	Door weight, wrong posture	4	audit per quarter	3	36		ergonomic devices/ exoskeleton
				Carry door to put on car body	Bend body to carry door, hold door in position	manual	1. Heavy door 2. Awkward posture	2	Door weight	4	audit per quarter	3	24		ergonomic devices/ exoskeleton
		Assembly - steering rack		bring sub-assembled steering to car body	Awkward posture to hold the streering rack	manual	1. awkward posture	2	the pack area of the car	2	audit per quarter	3	12		ergonomic devices/ exoskeleton
				Assemble sub-assembled steering rack from the bottom of the car	Awkward posture	manual	1. awkward posture	3	process requirement	4	audit per quarter	2	24		ergonomic devices/ exoskeleton
		Assembly - windscreen		Carry windscreen to put on the car body	Bend body to carry windscreen	semi-automated	1. Heavy windscree, heavy tools. 2. Awkward working posture.	2	Windscreen weight, wrong posture	4	audit per quarter	3	24		ergonomic devices/ exoskeleton
				Apply sealant between windscreen and car body	Awkward posture to apply glue on windscreen	manual	1. Heavy windscree, heavy tools. 2. Awkward working posture.	3	Glue gun weight, awkward position	2	audit per quarter	3	18		ergonomic devices/ exoskeleton
		Assembly - engine		Carry engine to the car	Carry the engine to the car body with crane	semi-automated	heavy engine, heavy tools	2	engine weight and crane difficult to control	4	audit per quarter	3	24		ergonomic devices/ exoskeleton
				screw the engine mounting to the car body	Awkward posture	manual	1. Awkward posture 2. pack area	2	air gun weight, awkward position	4	audit per quarter	3	24		ergonomic devices/ exoskeleton
	respondent 11
		Tire assembly		carry wheel to the chassis	using device to push to wheel	manual	1. heavy lifting	2	weight of wheel	3	process review annually	3	18	22.5	equipment
				tightening	standing and carry weight to tightening	manual	1. awkward posture 2. heavy lifting	3	process requirement	3	process review annually	3	27		equipment
		wiring assembly for chassis		fitting wiring along with truck	bending posture to fitting the wiring	manual	1. awkward posture	3	process requirement	3	process review annually	2	18	27	equipment
		dashboard asssembly		carry dashboard to the body and tighetning	carry dashboard and tightening with different posture	manual	1. awkward posture 2. heavy lifting	3	process requirement	3	process review annually	4	36		equipment
				wiring assembly in dashboard	pull wiring from chassis and tightening	manual	1. awkward posture	3	process requirement	3	process review annually	3	27	13.5	equipment
	respondent 12
		door assembly (body)		carry door	1. Bending and lifting	manual	1. Heavy Lifting and Handling 2. Awkward Postures	3	Weight of part	3	Long Breaks	3	27	27	supportive devices
				mounting door	2. Holding with arms in position	manual	1. Heavy Lifting and Handling 2. Awkward Postures 3. Vibration exposure	3	Part weight and awkward position	3	Long Breaks	3	27		supportive devices
		axle assembly		carry axle	1. Bending and lifting	manual	1. Heavy Lifting and Handling 2. Awkward Postures	3	Weight of part	3	Long Breaks	3	27	31.5	supportive devices
				mounting axle	2. Holding with arms in position	manual	1. Heavy Lifting and Handling 2. Awkward Postures 3. Vibration exposure	4	Part weight and awkward position	3	Long Breaks	3	36		supportive devices
		Wiring installation		Lifting and Installing	1. Bending and kneeling in tigh space	manual	1. Awkward Postures 2.Confined Spaces	2	Tight space and awkward posture	2	Long Breaks	4	16	8	supportive devices
	respondent 13												0
		Undercarriage Assembly		Part Assembly	1. Standing with neck up 2. Shoulder and arm in holding up position	manual	1. Awkward Postures 2. Vibration exposure	2	Weight of part	2	Job rotation	3	12	12	support device
		Windshield		Lifting the windshield	Bending and lifting	manual	1. Heavy Lifting and Handling 2. Awkward Postures	3	Weight of part	3	Job rotation	3	27	21.6667	robotic support
				Sealant application	Holding with arms in position	manual	1. Arm movement	1	Movement	1	Job rotation	2	2		robotic support
				Installing the windshield	Holding with arms in position	manual	1. Heavy Lifting and Handling 2. Awkward Postures	4	Part weight and awkward position	3	Job rotation	3	36		robotic support
		Sealant application on joints		Apply on vehicle joints	Bending and kneeling in tigh space	manual	1. Awkward Posture 2.Confined Spaces	3	Tight space and awkward posture	3	Job rotation	3	27	27	robotic support

## Sheet: 2-Augmentation
	Main Tasks	Tasks	Does the task require frequent movement within station and between stations? (walking)		Does the task require repetitive movements? (to perform particular tasks)		Does the task involves lifting of heavy equipments or components?		Does the task require awkward postures (e.g., bending, twisting, squad, laydown, above shoulder, etc)?		Does the task demand high precision or complex movement and skills?		Does the task require dynamic frequent changes in direction or adjustments in posture?		Does the task require the user to hold on a position / posture for extended periods? (standing, static posture, etc)		Is the workstation sufficient to minimize WMSD among workers?		Is the working space sufficient for movement with exoskeleton?		Is the task performed in a normal environment (room temperature, not extremely hot or cold)		Is the task free from specific safety hazards (e.g., chemical exposure, risk of falling objects, high voltage, etc)?		Does the task require the contact with machinery or robots?		Does the task involves the use of tools, complex equipment or PPE that may affect the use of exoskeleton?		Does the task involves the use of vibration, impact tools, etc that may lead to fatigue and WMSD?		Does the task cause physically exhausting and pose a high risk of WMSD?		Does the workers remain in the same tasks even if it poses high WMSD?		Does the workers accept wearable device for working?		marks		0-4 the use of exoskeleton is not priority 5-8 the application of exoskeleton can be considered 9-12 recommended for exoskeleton 13-17 strongly recommended for exoskeleton
			Yes - 0	No - 1	Yes - 1	No - 0	Yes - 1	No - 0	Yes - 1	No - 0	Yes - 0	No - 1	Yes - 1	No - 0	Yes - 1	No - 0	Yes - 0	No - 1	Yes - 1	No - 0	Yes - 1	No - 0	Yes - 1	No - 0	Yes - 0	No - 1	Yes - 0	No - 1	Yes - 1	No - 0	Yes - 1	No - 0	Yes - 1	No - 0	Yes - 1	No - 0
			✓	✓	✓	✓	✓	✓	✓	✓	✓	✓	✓	✓	✓	✓	✓	✓	✓	✓	✓	✓	✓	✓	✓	✓	✓	✓	✓	✓	✓	✓	✓	✓	✓	✓
sample	Assembly - car installation	Carry Car seat into car body	✓		✓		✓		✓		✓		✓			✓		✓		✓	✓		✓			✓		✓	✓		✓		✓			✓	12
		car seat assembly		✓	✓			✓	✓		✓		✓		✓			✓		✓	✓		✓			✓		✓	✓		✓		✓			✓	13
trial	Welding (bus) - side structure frame	welding the structure of bus	✓		✓		✓		✓		✓		✓		✓			✓	✓		✓		✓		✓		✓		✓		✓		✓			✓	12
		grinding and finishing	✓		✓			✓	✓			✓	✓		✓			✓	✓		✓		✓			✓		✓	✓		✓		✓		✓		15
	Assembly - car installation	Carry Car seat into car body	✓		✓		✓		✓		✓		✓			✓		✓		✓	✓		✓			✓		✓	✓		✓		✓			✓	12
		car seat assembly		✓	✓			✓	✓		✓		✓		✓			✓		✓	✓		✓			✓		✓	✓		✓		✓			✓	13
respondent 1
	Sealant Application	apply Adhesive to car body	✓		✓			✓	✓		✓		✓		✓			✓	✓		✓		✓			✓		✓		✓	✓		✓		✓		13
		door sealant		✓	✓			✓	✓		✓		✓		✓			✓	✓		✓		✓			✓		✓		✓	✓		✓		✓		14
	Chassis Assy to car body	Frame Screw Fastening		✓	✓			✓	✓			✓		✓	✓			✓	✓		✓		✓			✓		✓	✓			✓	✓		✓		14
	interior wiring harness assembly	pull and mounting of harness	✓		✓			✓	✓			✓	✓			✓	✓			✓	✓		✓			✓		✓		✓	✓		✓		✓		11
respondent 2																																					0
	Installation of the instrument panel	mounting of instrument panel		✓	✓		✓		✓			✓	✓			✓		✓		✓	✓		✓		✓		✓			✓	✓		✓		✓		12
		wiring connection		✓	✓			✓	✓		✓		✓		✓			✓		✓	✓		✓		✓		✓			✓	✓		✓		✓		11
		Installation of steering wheel		✓	✓			✓	✓			✓		✓		✓		✓		✓	✓		✓		✓			✓		✓		✓	✓		✓		10
respondent 3																																					0
	floor structure welding	install chair mounting (welding) side and ground		✓	✓			✓	✓		✓			✓	✓			✓	✓		✓		✓			✓		✓	✓		✓		✓		✓		14
	paint spraying	spray side panel		✓	✓			✓	✓		✓		✓		✓			✓	✓			✓		✓		✓	✓			✓	✓			✓	✓		10
respondent 4																																					0
	seat installation	carry seat to car body		✓	✓		✓		✓			✓	✓		✓			✓	✓			✓	✓			✓		✓		✓	✓		✓		✓		15
		adjustment seat	✓		✓		✓		✓			✓	✓			✓		✓	✓			✓	✓			✓		✓		✓	✓		✓		✓		13
		mounting	✓		✓			✓	✓			✓	✓		✓			✓	✓			✓	✓			✓		✓	✓		✓		✓		✓		14
respondent 5
	Welding - Bus Body	Perform Welding on the hollow bars	✓		✓		✓		✓		✓		✓		✓		✓		✓		✓		✓		✓		✓		✓		✓		✓		✓		12
		Grinding the weld to smooth the surface	✓		✓		✓		✓		✓		✓		✓			✓	✓		✓		✓		✓		✓		✓		✓		✓		✓		13
respondent 6
	Glass installation	carry windshield and installation		✓	✓		✓		✓			✓	✓		✓			✓	✓		✓			✓		✓		✓		✓	✓		✓		✓		15
respondent 7
	body shop - underbody sub frame assy	spot welding tasks		✓	✓		✓		✓		✓		✓		✓			✓	✓		✓			✓	✓		✓		✓		✓		✓		✓		13
	body shop - roof assy	spot welding tasks		✓	✓		✓		✓		✓		✓		✓			✓	✓		✓			✓	✓		✓		✓		✓		✓		✓		13
respondent 8
	battery instllation / replacement	carry and lift battery		✓	✓		✓		✓			✓		✓		✓		✓	✓		✓		✓			✓		✓		✓	✓		✓		✓		14
respondent 9
	wiring installation	mounting of wiring	✓		✓			✓	✓		✓		✓		✓			✓		✓		✓		✓		✓	✓		✓		✓		✓		✓		10
	propeller shaft assy	installation of propeller shaft		✓	✓		✓		✓			✓	✓		✓			✓	✓		✓		✓			✓		✓	✓		✓		✓		✓		17
respondent 10
	Door Assembly	door sub assy	✓		✓			✓	✓			✓	✓		✓			✓	✓		✓		✓			✓		✓	✓		✓		✓		✓		15
respondent 11
	dashboard asssembly	carry dashboard to the body and tighetning		✓	✓		✓		✓			✓	✓		✓			✓		✓	✓		✓			✓		✓	✓		✓		✓		✓		16
respondent 12
	door assembly (body)	carry door	✓		✓		✓		✓			✓	✓			✓		✓	✓		✓		✓			✓		✓		✓	✓		✓		✓		14
		mounting door		✓	✓		✓		✓			✓	✓		✓			✓	✓		✓		✓			✓	✓		✓		✓		✓		✓		16
	axle assembly	carry axle	✓		✓		✓		✓			✓	✓			✓		✓	✓		✓		✓			✓		✓		✓	✓		✓		✓		14
respondent 13
	Windshield	Installing the windshield		✓	✓		✓		✓			✓	✓		✓			✓	✓		✓		✓			✓		✓		✓		✓	✓		✓		15

## Sheet: 3-Promethee body selection
	Sample 1 - carry seat
		awkward posture	high force and load	repetitive and frequent motion	long operation posture and duration	vibration	Fatigue and injury
	Arm	moderate	very high	high	high	N/A	no
	Back	very high	high	very high	very high	N/A	yes
	Shoulder	moderate	high	high	high	N/A	no
	Knee	high	moderate	high	high	N/A	yes
	Waist	very high	high	high	very high	N/A	yes
	Sample 2 - seat assy
		awkward posture	high force and load	repetitive and frequent motion	long operation posture and duration	vibration	Fatigue and injury
	Arm	high	low	high	very high	high	no
	Back	very high	low	very high	very high	low	yes
	Shoulder	high	low	high	moderate	moderate	no
	Knee	high	low	very high	high	very low	yes
	Waist	very high	low	high	very high	low	yes
trial
	Task 1- welding the structure of bus
		awkward posture	high force and load	repetitive and frequent motion	long operation posture and duration	vibration	Fatigue and injury		back
	Arm	high	moderate	very high	very high	N/A	no
	Back	very high	moderate	very high	very high	N/A	yes
	Shoulder	high	low	high	high	N/A	no
	Knee	high	low	high	high	N/A	no
	Waist	very high	low	very high	very high	N/A	yes
	Task 2 - grinding and finishing
		awkward posture	high force and load	repetitive and frequent motion	long operation posture and duration	vibration	Fatigue and injury		arm
	Arm	very high	high	very high	very high	very high	yes
	Back	high	high	high	high	low	yes
	Shoulder	moderate	low	moderate	very high	high	yes
	Knee	high	low	high	high	low	no
	Waist	high	low	high	high	low	yes
	Task 3 - Carry Car seat into car body
		awkward posture	high force and load	repetitive and frequent motion	long operation posture and duration	vibration	Fatigue and injury		back
	Arm	moderate	very high	high	high	N/A	no
	Back	very high	high	very high	very high	N/A	yes
	Shoulder	moderate	high	high	high	N/A	no
	Knee	high	moderate	high	high	N/A	yes
	Waist	very high	high	high	very high	N/A	yes
	Task 4 -car seat assembly
		awkward posture	high force and load	repetitive and frequent motion	long operation posture and duration	vibration	Fatigue and injury		back
	Arm	high	low	high	very high	high	no
	Back	very high	low	very high	very high	low	yes
	Shoulder	high	low	high	moderate	moderate	no
	Knee	high	low	very high	high	very low	yes
	Waist	very high	low	high	very high	low	yes
respondent 1
	Task 1- apply Adhesive to car body
		awkward posture	high force and load	repetitive and frequent motion	long operation posture and duration	vibration	Fatigue and injury		arm
	Arm	very high	high	very high	very high	N/A	yes
	Back	moderate	very low	N/A	N/A	N/A	no
	Shoulder	very high	high	high	moderate	N/A	yes
	Knee	N/A	N/A	N/A	N/A	N/A	no
	Waist	very low	very low	N/A	N/A	N/A	yes
	Task 2- door sealant
		awkward posture	high force and load	repetitive and frequent motion	long operation posture and duration	vibration	Fatigue and injury		arm
	Arm	very high	high	very high	very high	N/A	yes
	Back	very high	moderate	high	very high	N/A	no
	Shoulder	very high	high	high	moderate	N/A	yes
	Knee	moderate	moderate	moderate	moderate	N/A	no
	Waist	high	moderate	very high	moderate	N/A	yes
respondent 2
	Task 1 - mounting of instrument panel
		awkward posture	high force and load	repetitive and frequent motion	long operation posture and duration	vibration	Fatigue and injury		back
	Arm	low	low	very high	high	high	yes
	Back	very high	low	high	high	high	yes
	Shoulder	moderate	low	moderate	high	moderate	no
	Knee	high	low	moderate	high	N/A	no
	Waist	high	low	moderate	high	N/A	no
	Task 2 -wiring connection
		awkward posture	high force and load	repetitive and frequent motion	long operation posture and duration	vibration	Fatigue and injury		arm
	Arm	very high	moderate	very high	very high	moderate	yes
	Back	very high	moderate	high	high	low	yes
	Shoulder	moderate	moderate	moderate	moderate	low	no
	Knee	moderate	moderate	moderate	moderate	low	no
	Waist	high	moderate	high	very high	low	yes
respondent 3
	Task 1 - spray side panel
		awkward posture	high force and load	repetitive and frequent motion	long operation posture and duration	vibration	Fatigue and injury		shoulder	arm
	Arm	very high	low	very high	high	low	yes
	Back	low	Very low	low	high	Very low	no
	Shoulder	very high	low	very high	high	low	yes
	Knee	low	Very low	low	high	Very low	no
	Waist	low	Very low	low	high	Very low	no
respondent 4
	Task 1 - Carry seat to car body								back
		awkward posture	high force and load	repetitive and frequent motion	long operation posture and duration	vibration	Fatigue and injury
	Arm	high	very high	high	high	N/A	yes
	Back	very high	very high	high	high	N/A	yes
	Shoulder	high	very high	high	high	N/A	yes
	Knee	high	very high	high	high	N/A	no
	Waist	high	very high	high	high	N/A	yes
respondent 5
	Task 1 -Perform Welding on the hollow bars
		awkward posture	high force and load	repetitive and frequent motion	long operation posture and duration	vibration	Fatigue and injury		shoulder
	Arm	high	high	very high	very high	N/A	yes
	Back	high	moderate	moderate	moderate	N/A	yes
	Shoulder	high	high	very high	very high	N/A	yes
	Knee	high	moderate	moderate	moderate	N/A	no
	Waist	moderate	moderate	moderate	moderate	N/A	yes
	Task 2 - Grinding the weld to smooth the surface
		awkward posture	high force and load	repetitive and frequent motion	long operation posture and duration	vibration	Fatigue and injury		arm	shoulder
	Arm	very high	high	very high	very high	high	yes
	Back	very high	high	very high	very high	high	yes
	Shoulder	very high	high	very high	very high	high	yes
	Knee	moderate	moderate	moderate	moderate	moderate	no
	Waist	moderate	low	low	moderate	moderate	yes
respondent 6
	Task 1 - carry windshield and installation
		awkward posture	high force and load	repetitive and frequent motion	long operation posture and duration	vibration	Fatigue and injury		shoulder
	Arm	high	very high	high	high	N/A	yes
	Back	N/A	high	high	high	N/A	yes
	Shoulder	very high	high	high	very high	N/A	yes
	Knee	moderate	moderate	moderate	high	N/A	no
	Waist	moderate	moderate	moderate	high	N/A	no
respondent 7
	Task 1 - spot welding tasks
		awkward posture	high force and load	repetitive and frequent motion	long operation posture and duration	vibration	Fatigue and injury		back
	Arm	moderate	high	high	high	N/A	yes
	Back	high	very high	high	very high	N/A	yes
	Shoulder	moderate	moderate	moderate	moderate	N/A	yes
	Knee	moderate	moderate	moderate	moderate	N/A	no
	Waist	moderate	moderate	moderate	moderate	N/A	no
	Task 2 - roof assembly
		awkward posture	high force and load	repetitive and frequent motion	long operation posture and duration	vibration	Fatigue and injury		back
	Arm	moderate	high	high	high	N/A	yes
	Back	high	very high	high	very high	N/A	yes
	Shoulder	moderate	moderate	moderate	moderate	N/A	yes
	Knee	moderate	moderate	moderate	moderate	N/A	no
	Waist	moderate	moderate	moderate	moderate	N/A	no
respondent 8
	Task 1 -carry and lift battery
		awkward posture	high force and load	repetitive and frequent motion	long operation posture and duration	vibration	Fatigue and injury		arm	back
	Arm	very high	high	very high	high	N/A	yes
	Back	very high	very high	very high	high	N/A	yes
	Shoulder	high	high	very high	high	N/A	yes
	Knee	moderate	moderate	moderate	moderate	N/A	no
	Waist	moderate	moderate	moderate	moderate	N/A	no
respondent 9
	Task 1 - installation of propeller shaft
		awkward posture	high force and load	repetitive and frequent motion	long operation posture and duration	vibration	Fatigue and injury		back
	Arm	moderate	high	very high	very high	very high	yes
	Back	very high	very high	very high	very high	high	yes
	Shoulder	high	high	very high	high	high	yes
	Knee	high	high	high	high	moderate	no
	Waist	high	high	high	high	moderate	yes
respondent 10
	Task 1 - door sub assy								arm
		awkward posture	high force and load	repetitive and frequent motion	long operation posture and duration	vibration	Fatigue and injury
	Arm	high	high	very high	high	high	yes
	Back	high	very low	very high	very high	high	yes
	Shoulder	high	very low	high	high	moderate	yes
	Knee	high	very low	high	high	moderate	yes
	Waist	moderate	very low	moderate	moderate	moderate	yes
respondent 11
	Task 1 - carry dashboard to the body and tighetning
		awkward posture	high force and load	repetitive and frequent motion	long operation posture and duration	vibration	Fatigue and injury		back
	Arm	moderate	very high	very high	moderate	high	yes
	Back	very high	very high	very high	very high	high	yes
	Shoulder	high	high	high	moderate	high	yes
	Knee	high	moderate	high	high	moderate	yes
	Waist	moderate	moderate	high	moderate	moderate	yes
respondent 12
	Task 1 - mounting axle
		awkward posture	high force and load	repetitive and frequent motion	long operation posture and duration	vibration	Fatigue and injury		back
	Arm	moderate	very high	high	high	high	yes
	Back	very high	high	very high	very high	moderate	yes
	Shoulder	moderate	moderate	high	high	N/A	yes
	Knee	moderate	moderate	high	high	moderate	yes
	Waist	very high	high	high	very high	N/A	yes
respondent 13
	Task 4 - Installing the windshield								shoulder	arm
		awkward posture	high force and load	repetitive and frequent motion	long operation posture and duration	vibration	Fatigue and injury
	Arm	high	moderate	high	high	N/A	yes
	Back	moderate	moderate	high	high	N/A	yes
	Shoulder	high	moderate	high	high	N/A	yes
	Knee	low	moderate	high	low	N/A	no
	Waist	low	moderate	high	high	N/A	yes

## Sheet: 4- Identify Selection Criteria
	Selection Criteria - Sample 1 carry seat
	No	Criteria	Reference		User preference weight	User preference range
			weight	Rating		Range	Description
	C1	Purchase cost	0.05	9	0.12	8000	Preference costing (RM) (range from RM6000– RM23000)
	C2	increase user’s strength, endurance, and work quality	0.06	6	0.15	N/A
	C3	reduction of WMSD and fatigue	0.11	3	0.08	20-30	Preference (%, in range) (range from 10% - 60%)
	C4	User friendly, comfort and safety	0.09	4	0.05	N/A
	C5	Durability and reliability of exoskeleton	0.08	5	0.06	N/A
	C6	Degree of freedom of exoskeleton (user flexibility)	0.05	10	0.1	N/A
	C7	suitability for production requirement	0.06	8	0.05	N/A
	C8	weight and size of exoskeleton	0.05	12	0.08	2	Preference weight (0.4-15kg)
	C9	sources of power and usage interval (battery life)	0.05	11	0.03	N/A
	C10	maintenance and operation cost	0.15	2	0.11	N/A
	C11	ease of maintenance and after sales support	0.19	1	0.11	N/A
	C12	training and competency requirement	0.06	7	0.06	N/A
	Total weight		1		1
	Selection Criteria - Sample 1 seat assy
	No	Criteria	Reference		User preference weight	User preference range
			weight	Rating		Range	Description
	C1	Purchase cost	0.05	9	0.1	8000	Preference costing (RM) (range from RM6000– RM23000)
	C2	increase user’s strength, endurance, and work quality	0.06	6	0.05	N/A
	C3	reduction of WMSD and fatigue	0.11	3	0.14	45-50	Preference (%, in range) (range from 10% - 60%)
	C4	User friendly, comfort and safety	0.09	4	0.08	N/A
	C5	Durability and reliability of exoskeleton	0.08	5	0.08	N/A
	C6	Degree of freedom of exoskeleton (user flexibility)	0.05	10	0.12	N/A
	C7	suitability for production requirement	0.06	8	0.08	N/A
	C8	weight and size of exoskeleton	0.05	12	0.12	2	Preference weight (0.4-15kg)
	C9	sources of power and usage interval (battery life)	0.05	11	0.05	N/A
	C10	maintenance and operation cost	0.15	2	0.08	N/A
	C11	ease of maintenance and after sales support	0.19	1	0.05	N/A
	C12	training and competency requirement	0.06	7	0.05	N/A
	Total weight		1		1
trial
	Selection Criteria Task 1- welding the structure of bus								arm
	No	Criteria	Reference		User preference weight	User preference range
			weight	Rating		Range	Description
	C1	Purchase cost	0.05	9	0.08	6500	Preference costing (RM) (range from RM6000– RM23000)
	C2	increase user’s strength, endurance, and work quality	0.06	6	0.1	N/A
	C3	reduction of WMSD and fatigue	0.11	3	0.05	20-30	Preference (%, in range) (range from 10% - 60%)
	C4	User friendly, comfort and safety	0.09	4	0.04	N/A
	C5	Durability and reliability of exoskeleton	0.08	5	0.06	N/A
	C6	Degree of freedom of exoskeleton (user flexibility)	0.05	10	0.1	N/A
	C7	suitability for production requirement	0.06	8	0.05	N/A
	C8	weight and size of exoskeleton	0.05	12	0.08	2	Preference weight (0.4-15kg)
	C9	sources of power and usage interval (battery life)	0.05	11	0.05	N/A
	C10	maintenance and operation cost	0.15	2	0.15	N/A
	C11	ease of maintenance and after sales support	0.19	1	0.15	N/A
	C12	training and competency requirement	0.06	7	0.09	N/A
	Total weight		1		1
	Selection Criteria Task 2 - grinding and finishing								arm
	No	Criteria	Reference		User preference weight	User preference range
			weight	Rating		Range	Description
	C1	Purchase cost	0.05	9	0.15	10000	Preference costing (RM) (range from RM6000– RM23000)
	C2	increase user’s strength, endurance, and work quality	0.06	6	0.12	N/A
	C3	reduction of WMSD and fatigue	0.11	3	0.08	35-45	Preference (%, in range) (range from 10% - 60%)
	C4	User friendly, comfort and safety	0.09	4	0.05	N/A
	C5	Durability and reliability of exoskeleton	0.08	5	0.08	N/A
	C6	Degree of freedom of exoskeleton (user flexibility)	0.05	10	0.1	N/A
	C7	suitability for production requirement	0.06	8	0.05	N/A
	C8	weight and size of exoskeleton	0.05	12	0.1	2	Preference weight (0.4-15kg)
	C9	sources of power and usage interval (battery life)	0.05	11	0.05	N/A
	C10	maintenance and operation cost	0.15	2	0.1	N/A
	C11	ease of maintenance and after sales support	0.19	1	0.07	N/A
	C12	training and competency requirement	0.06	7	0.05	N/A
	Total weight		1		1
	Selection Criteria Task 3 - Carry Car seat into car body								arm
	No	Criteria	Reference		User preference weight	User preference range
			weight	Rating		Range	Description
	C1	Purchase cost	0.05	9	0.08	6000	Preference costing (RM) (range from RM6000– RM23000)
	C2	increase user’s strength, endurance, and work quality	0.06	6	0.1	N/A
	C3	reduction of WMSD and fatigue	0.11	3	0.05	20-30	Preference (%, in range) (range from 10% - 60%)
	C4	User friendly, comfort and safety	0.09	4	0.04	N/A
	C5	Durability and reliability of exoskeleton	0.08	5	0.06	N/A
	C6	Degree of freedom of exoskeleton (user flexibility)	0.05	10	0.1	N/A
	C7	suitability for production requirement	0.06	8	0.05	N/A
	C8	weight and size of exoskeleton	0.05	12	0.08	1	Preference weight (0.4-15kg)
	C9	sources of power and usage interval (battery life)	0.05	11	0.05	N/A
	C10	maintenance and operation cost	0.15	2	0.15	N/A
	C11	ease of maintenance and after sales support	0.19	1	0.15	N/A
	C12	training and competency requirement	0.06	7	0.09	N/A
	Total weight		1		1
	Selection Criteria Task 4 -car seat assembly								arm
	No	Criteria	Reference		User preference weight	User preference range
			weight	Rating		Range	Description
	C1	Purchase cost	0.05	9	0.08	6000	Preference costing (RM) (range from RM6000– RM23000)
	C2	increase user’s strength, endurance, and work quality	0.06	6	0.1	N/A
	C3	reduction of WMSD and fatigue	0.11	3	0.05	15-25	Preference (%, in range) (range from 10% - 60%)
	C4	User friendly, comfort and safety	0.09	4	0.04	N/A
	C5	Durability and reliability of exoskeleton	0.08	5	0.06	N/A
	C6	Degree of freedom of exoskeleton (user flexibility)	0.05	10	0.1	N/A
	C7	suitability for production requirement	0.06	8	0.05	N/A
	C8	weight and size of exoskeleton	0.05	12	0.08	1.5	Preference weight (0.4-15kg)
	C9	sources of power and usage interval (battery life)	0.05	11	0.05	N/A
	C10	maintenance and operation cost	0.15	2	0.15	N/A
	C11	ease of maintenance and after sales support	0.19	1	0.15	N/A
	C12	training and competency requirement	0.06	7	0.09	N/A
	Total weight		1		1
respondent 1
	Selection Criteria - Task 1 apply Adhesive to car body								arm
	No	Criteria	Reference		User preference weight	User preference range
			weight	Rating		Range	Description
	C1	Purchase cost	0.05	9	0.1	10000	Preference costing (RM) (range from RM6000– RM23000)
	C2	increase user’s strength, endurance, and work quality	0.06	6	0.05	N/A
	C3	reduction of WMSD and fatigue	0.11	3	0.1	20-30	Preference (%, in range) (range from 10% - 60%)
	C4	User friendly, comfort and safety	0.09	4	0.05	N/A
	C5	Durability and reliability of exoskeleton	0.08	5	0.05	N/A
	C6	Degree of freedom of exoskeleton (user flexibility)	0.05	10	0.05	N/A
	C7	suitability for production requirement	0.06	8	0.05	N/A
	C8	weight and size of exoskeleton	0.05	12	0.1	5	Preference weight (0.4-15kg)
	C9	sources of power and usage interval (battery life)	0.05	11	0.05	N/A
	C10	maintenance and operation cost	0.15	2	0.2	N/A
	C11	ease of maintenance and after sales support	0.19	1	0.15	N/A
	C12	training and competency requirement	0.06	7	0.05	N/A
	Total weight		1		1
	Selection Criteria - Task 2 door sealant
	No	Criteria	Reference		User preference weight	User preference range
			weight	Rating		Range	Description
	C1	Purchase cost	0.05	9	0.1	10000	Preference costing (RM) (range from RM6000– RM23000)
	C2	increase user’s strength, endurance, and work quality	0.06	6	0.05	N/A
	C3	reduction of WMSD and fatigue	0.11	3	0.1	20-30	Preference (%, range) (range from 10% - 60%)
	C4	User friendly, comfort and safety	0.09	4	0.1	N/A
	C5	Durability and reliability of exoskeleton	0.08	5	0.05	N/A
	C6	Degree of freedom of exoskeleton (user flexibility)	0.05	10	0.05	N/A
	C7	suitability for production requirement	0.06	8	0.05	N/A
	C8	weight and size of exoskeleton	0.05	12	0.1	5	Preference weight (0.4-15kg)
	C9	sources of power and usage interval (battery life)	0.05	11	0.05	N/A
	C10	maintenance and operation cost	0.15	2	0.2	N/A
	C11	ease of maintenance and after sales support	0.19	1	0.1	N/A
	C12	training and competency requirement	0.06	7	0.05	N/A
	Total weight		1		1
respondent 2
	Selection Criteria - Task 1 Installation of the instrument panel
	No	Criteria	Reference		User preference weight	User preference range
			weight	Rating		Range	Description
	C1	Purchase cost	0.05	9	0.08	7000	Preference costing (RM) (range from RM6000– RM23000)
	C2	increase user’s strength, endurance, and work quality	0.06	6	0.08	N/A
	C3	reduction of WMSD and fatigue	0.11	3	0.12	15-20	Preference (%, range) (range from 10% - 60%)
	C4	User friendly, comfort and safety	0.09	4	0.06	N/A
	C5	Durability and reliability of exoskeleton	0.08	5	0.05	N/A
	C6	Degree of freedom of exoskeleton (user flexibility)	0.05	10	0.16	N/A
	C7	suitability for production requirement	0.06	8	0.12	N/A
	C8	weight and size of exoskeleton	0.05	12	0.16	2	Preference weight (0.4-15kg)
	C9	sources of power and usage interval (battery life)	0.05	11	0.03	N/A
	C10	maintenance and operation cost	0.15	2	0.08	N/A
	C11	ease of maintenance and after sales support	0.19	1	0.03	N/A
	C12	training and competency requirement	0.06	7	0.03	N/A
	Total weight		1		1
	Selection Criteria - Task 2 wiring connection
	No	Criteria	Reference		User preference weight	User preference range
			weight	Rating		Range	Description
	C1	Purchase cost	0.05	9	0.08	7000	Preference costing (RM) (range from RM6000– RM23000)
	C2	increase user’s strength, endurance, and work quality	0.06	6	0.05	N/A
	C3	reduction of WMSD and fatigue	0.11	3	0.12	15-20	Preference (%, range) (range from 10% - 60%)
	C4	User friendly, comfort and safety	0.09	4	0.06	N/A
	C5	Durability and reliability of exoskeleton	0.08	5	0.08	N/A
	C6	Degree of freedom of exoskeleton (user flexibility)	0.05	10	0.16	N/A
	C7	suitability for production requirement	0.06	8	0.12	N/A
	C8	weight and size of exoskeleton	0.05	12	0.16	3	Preference weight (0.4-15kg)
	C9	sources of power and usage interval (battery life)	0.05	11	0.03	N/A
	C10	maintenance and operation cost	0.15	2	0.08	N/A
	C11	ease of maintenance and after sales support	0.19	1	0.03	N/A
	C12	training and competency requirement	0.06	7	0.03	N/A
	Total weight		1		1
respondent 3
	Selection Criteria - Task 1 spray side panel
	No	Criteria	Reference		User preference weight	User preference range
			weight	Rating		Range	Description
	C1	Purchase cost	0.05	9	0.05	6000	Preference costing (RM) (range from RM6000– RM23000)
	C2	increase user’s strength, endurance, and work quality	0.06	6	0.05	N/A
	C3	reduction of WMSD and fatigue	0.11	3	0.09	30-40	Preference (%, range) (range from 10% - 60%)
	C4	User friendly, comfort and safety	0.09	4	0.09	N/A
	C5	Durability and reliability of exoskeleton	0.08	5	0.08	N/A
	C6	Degree of freedom of exoskeleton (user flexibility)	0.05	10	0.04	N/A
	C7	suitability for production requirement	0.06	8	0.06	N/A
	C8	weight and size of exoskeleton	0.05	12	0.05	0.4	Preference weight (0.4-15kg)
	C9	sources of power and usage interval (battery life)	0.05	11	0.04	N/A
	C10	maintenance and operation cost	0.15	2	0.18	N/A
	C11	ease of maintenance and after sales support	0.19	1	0.2	N/A
	C12	training and competency requirement	0.06	7	0.07	N/A
	Total weight		1		1
respondent 4
	Selection Criteria - Task 1 Carry seat to car body
	No	Criteria	Reference		User preference weight	User preference range
			weight	Rating		Range	Description
	C1	Purchase cost	0.05	9	0.1	6000	Preference costing (RM) (range from RM6000– RM23000)
	C2	increase user’s strength, endurance, and work quality	0.06	6	0.1	N/A
	C3	reduction of WMSD and fatigue	0.11	3	0.08	30-40	Preference (%, range) (range from 10% - 60%)
	C4	User friendly, comfort and safety	0.09	4	0.05	N/A
	C5	Durability and reliability of exoskeleton	0.08	5	0.05	N/A
	C6	Degree of freedom of exoskeleton (user flexibility)	0.05	10	0.06	N/A
	C7	suitability for production requirement	0.06	8	0.04	N/A
	C8	weight and size of exoskeleton	0.05	12	0.08	0.4	Preference weight (0.4-15kg)
	C9	sources of power and usage interval (battery life)	0.05	11	0.03	N/A
	C10	maintenance and operation cost	0.15	2	0.15	N/A
	C11	ease of maintenance and after sales support	0.19	1	0.17	N/A
	C12	training and competency requirement	0.06	7	0.09	N/A
	Total weight		1		1
respondent 5
	Selection Criteria - Task 1 Perform Welding on the hollow bars
	No	Criteria	Reference		User preference weight	User preference range
			weight	Rating		Range	Description
	C1	Purchase cost	0.05	9	0.12	6000	Preference costing (RM) (range from RM6000– RM23000)
	C2	increase user’s strength, endurance, and work quality	0.06	6	0.1	N/A
	C3	reduction of WMSD and fatigue	0.11	3	0.08	10-15	Preference (%, in range) (range from 10% - 60%)
	C4	User friendly, comfort and safety	0.09	4	0.06	N/A
	C5	Durability and reliability of exoskeleton	0.08	5	0.1	N/A
	C6	Degree of freedom of exoskeleton (user flexibility)	0.05	10	0.06	N/A
	C7	suitability for production requirement	0.06	8	0.03	N/A
	C8	weight and size of exoskeleton	0.05	12	0.08	2	Preference weight (0.4-15kg)
	C9	sources of power and usage interval (battery life)	0.05	11	0.08	N/A
	C10	maintenance and operation cost	0.15	2	0.12	N/A
	C11	ease of maintenance and after sales support	0.19	1	0.1	N/A
	C12	training and competency requirement	0.06	7	0.07	N/A
	Total weight		1		1
	Selection Criteria - Task 2 Grinding the weld to smooth the surface
	No	Criteria	Reference		User preference weight	User preference range
			weight	Rating		Range	Description
	C1	Purchase cost	0.05	9	0.12	6000	Preference costing (RM) (range from RM6000– RM23000)
	C2	increase user’s strength, endurance, and work quality	0.06	6	0.1	N/A
	C3	reduction of WMSD and fatigue	0.11	3	0.08	10-15	Preference (%, range) (range from 10% - 60%)
	C4	User friendly, comfort and safety	0.09	4	0.08	N/A
	C5	Durability and reliability of exoskeleton	0.08	5	0.12	N/A
	C6	Degree of freedom of exoskeleton (user flexibility)	0.05	10	0.1	N/A
	C7	suitability for production requirement	0.06	8	0.04	N/A
	C8	weight and size of exoskeleton	0.05	12	0.08	2	Preference weight (0.4-15kg)
	C9	sources of power and usage interval (battery life)	0.05	11	0.03	N/A
	C10	maintenance and operation cost	0.15	2	0.1	N/A
	C11	ease of maintenance and after sales support	0.19	1	0.1	N/A
	C12	training and competency requirement	0.06	7	0.05	N/A
	Total weight		1		1
respondent 6
	Selection Criteria Task 1 - carry windshield and installation
	No	Criteria	Reference		User preference weight	User preference range
			weight	Rating		Range	Description
	C1	Purchase cost	0.05	9	0.15	6000	Preference costing (RM) (range from RM6000– RM23000)
	C2	increase user’s strength, endurance, and work quality	0.06	6	0.1	N/A
	C3	reduction of WMSD and fatigue	0.11	3	0.08	45-50	Preference (%, in range) (range from 10% - 60%)
	C4	User friendly, comfort and safety	0.09	4	0.05	N/A
	C5	Durability and reliability of exoskeleton	0.08	5	0.1	N/A
	C6	Degree of freedom of exoskeleton (user flexibility)	0.05	10	0.05	N/A
	C7	suitability for production requirement	0.06	8	0.03	N/A
	C8	weight and size of exoskeleton	0.05	12	0.1	1	Preference weight (0.4-15kg)
	C9	sources of power and usage interval (battery life)	0.05	11	0.08	N/A
	C10	maintenance and operation cost	0.15	2	0.1	N/A
	C11	ease of maintenance and after sales support	0.19	1	0.1	N/A
	C12	training and competency requirement	0.06	7	0.06	N/A
	Total weight		1		1
respondent 7
	Selection Criteria - Task 1
	No	Criteria	Reference		User preference weight	User preference range
			weight	Rating		Range	Description
	C1	Purchase cost	0.05	9	0.18	7000	Preference costing (RM) (range from RM6000– RM23000)
	C2	increase user’s strength, endurance, and work quality	0.06	6	0.08	N/A
	C3	reduction of WMSD and fatigue	0.11	3	0.08	15-20	Preference (%, in range) (range from 10% - 60%)
	C4	User friendly, comfort and safety	0.09	4	0.05	N/A
	C5	Durability and reliability of exoskeleton	0.08	5	0.06	N/A
	C6	Degree of freedom of exoskeleton (user flexibility)	0.05	10	0.08	N/A
	C7	suitability for production requirement	0.06	8	0.05	N/A
	C8	weight and size of exoskeleton	0.05	12	0.08	2	Preference weight (0.4-15kg)
	C9	sources of power and usage interval (battery life)	0.05	11	0.05	N/A
	C10	maintenance and operation cost	0.15	2	0.12	N/A
	C11	ease of maintenance and after sales support	0.19	1	0.12	N/A
	C12	training and competency requirement	0.06	7	0.05	N/A
	Total weight		1		1
respondent 8
	Selection Criteria - Task 1 -carry and lift battery
	No	Criteria	Reference		User preference weight	User preference range
			weight	Rating		Range	Description
	C1	Purchase cost	0.05	9	0.08	8000	Preference costing (RM) (range from RM6000– RM23000)
	C2	increase user’s strength, endurance, and work quality	0.06	6	0.18	N/A
	C3	reduction of WMSD and fatigue	0.11	3	0.1	20-30	Preference (%, in range) (range from 10% - 60%)
	C4	User friendly, comfort and safety	0.09	4	0.08	N/A
	C5	Durability and reliability of exoskeleton	0.08	5	0.05	N/A
	C6	Degree of freedom of exoskeleton (user flexibility)	0.05	10	0.08	N/A
	C7	suitability for production requirement	0.06	8	0.05	N/A
	C8	weight and size of exoskeleton	0.05	12	0.05	3	Preference weight (0.4-15kg)
	C9	sources of power and usage interval (battery life)	0.05	11	0.05	N/A
	C10	maintenance and operation cost	0.15	2	0.1	N/A
	C11	ease of maintenance and after sales support	0.19	1	0.1	N/A
	C12	training and competency requirement	0.06	7	0.08	N/A
	Total weight		1		1
respondent 9
	Selection Criteria - Task 1 installation of propeller shaft
	No	Criteria	Reference		User preference weight	User preference range
			weight	Rating		Range	Description
	C1	Purchase cost	0.05	9	0.15	6000	Preference costing (RM) (range from RM6000– RM23000)
	C2	increase user’s strength, endurance, and work quality	0.06	6	0.1	N/A
	C3	reduction of WMSD and fatigue	0.11	3	0.1	20-30	Preference (%, range) (range from 10% - 60%)
	C4	User friendly, comfort and safety	0.09	4	0.08	N/A
	C5	Durability and reliability of exoskeleton	0.08	5	0.09	N/A
	C6	Degree of freedom of exoskeleton (user flexibility)	0.05	10	0.07	N/A
	C7	suitability for production requirement	0.06	8	0.05	N/A
	C8	weight and size of exoskeleton	0.05	12	0.07	2.5	Preference weight (0.4-15kg)
	C9	sources of power and usage interval (battery life)	0.05	11	0.05	N/A
	C10	maintenance and operation cost	0.15	2	0.1	N/A
	C11	ease of maintenance and after sales support	0.19	1	0.1	N/A
	C12	training and competency requirement	0.06	7	0.04	N/A
	Total weight		1		1
respondent 10
	Selection Criteria - Task 1 door sub assy
	No	Criteria	Reference		User preference weight	User preference range
			weight	Rating		Range	Description
	C1	Purchase cost	0.05	9	0.1	6000	Preference costing (RM) (range from RM6000– RM23000)
	C2	increase user’s strength, endurance, and work quality	0.06	6	0.05	N/A
	C3	reduction of WMSD and fatigue	0.11	3	0.14	20-25	Preference (%, in range) (range from 10% - 60%)
	C4	User friendly, comfort and safety	0.09	4	0.08	N/A
	C5	Durability and reliability of exoskeleton	0.08	5	0.08	N/A
	C6	Degree of freedom of exoskeleton (user flexibility)	0.05	10	0.12	N/A
	C7	suitability for production requirement	0.06	8	0.08	N/A
	C8	weight and size of exoskeleton	0.05	12	0.12	5	Preference weight (0.4-15kg)
	C9	sources of power and usage interval (battery life)	0.05	11	0.05	N/A
	C10	maintenance and operation cost	0.15	2	0.08	N/A
	C11	ease of maintenance and after sales support	0.19	1	0.05	N/A
	C12	training and competency requirement	0.06	7	0.05	N/A
	Total weight		1		1
respondent 11
	Selection Criteria - Task 1 carry dashboard to the body and tighetning
	No	Criteria	Reference		User preference weight	User preference range
			weight	Rating		Range	Description
	C1	Purchase cost	0.05	9	0.08	7500	Preference costing (RM) (range from RM6000– RM23000)
	C2	increase user’s strength, endurance, and work quality	0.06	6	0.15	N/A
	C3	reduction of WMSD and fatigue	0.11	3	0.08	30-40	Preference (%, in range) (range from 10% - 60%)
	C4	User friendly, comfort and safety	0.09	4	0.06	N/A
	C5	Durability and reliability of exoskeleton	0.08	5	0.08	N/A
	C6	Degree of freedom of exoskeleton (user flexibility)	0.05	10	0.1	N/A
	C7	suitability for production requirement	0.06	8	0.06	N/A
	C8	weight and size of exoskeleton	0.05	12	0.06	3	Preference weight (0.4-15kg)
	C9	sources of power and usage interval (battery life)	0.05	11	0.05	N/A
	C10	maintenance and operation cost	0.15	2	0.1	N/A
	C11	ease of maintenance and after sales support	0.19	1	0.1	N/A
	C12	training and competency requirement	0.06	7	0.08	N/A
	Total weight		1		1
respondent 12
	Selection Criteria - Task 1 mounting axle
	No	Criteria	Reference		User preference weight	User preference range
			weight	Rating		Range	Description
	C1	Purchase cost	0.05	9	0.1	7000	Preference costing (RM) (range from RM6000– RM23000)
	C2	increase user’s strength, endurance, and work quality	0.06	6	0.06	N/A
	C3	reduction of WMSD and fatigue	0.11	3	0.13	30-40	Preference (%, range) (range from 10% - 60%)
	C4	User friendly, comfort and safety	0.09	4	0.09	N/A
	C5	Durability and reliability of exoskeleton	0.08	5	0.08	N/A
	C6	Degree of freedom of exoskeleton (user flexibility)	0.05	10	0.05	N/A
	C7	suitability for production requirement	0.06	8	0.06	N/A
	C8	weight and size of exoskeleton	0.05	12	0.06	2	Preference weight (0.4-15kg)
	C9	sources of power and usage interval (battery life)	0.05	11	0.05	N/A
	C10	maintenance and operation cost	0.15	2	0.12	N/A
	C11	ease of maintenance and after sales support	0.19	1	0.15	N/A
	C12	training and competency requirement	0.06	7	0.05	N/A
	Total weight		1		1
respondent 13
	Selection Criteria - Task 1 Installing the windshield
	No	Criteria	Reference		User preference weight	User preference range
			weight	Rating		Range	Description
	C1	Purchase cost	0.05	9	0.08	10000	Preference costing (RM) (range from RM6000– RM23000)
	C2	increase user’s strength, endurance, and work quality	0.06	6	0.07	N/A
	C3	reduction of WMSD and fatigue	0.11	3	0.15	45-50	Preference (%, range) (range from 10% - 60%)
	C4	User friendly, comfort and safety	0.09	4	0.08	N/A
	C5	Durability and reliability of exoskeleton	0.08	5	0.09	N/A
	C6	Degree of freedom of exoskeleton (user flexibility)	0.05	10	0.06	N/A
	C7	suitability for production requirement	0.06	8	0.05	N/A
	C8	weight and size of exoskeleton	0.05	12	0.07	3	Preference weight (0.4-15kg)
	C9	sources of power and usage interval (battery life)	0.05	11	0.05	N/A
	C10	maintenance and operation cost	0.15	2	0.12	N/A
	C11	ease of maintenance and after sales support	0.19	1	0.14	N/A
	C12	training and competency requirement	0.06	7	0.04	N/A
	Total weight		1		1
